# Supplementary material for: PcDWF1, a pear brassinosteroid biosynthetic gene homologous to AtDWARF1, affected the vegetative and reproductive growth of plants
Source: BMC Plant Biol. 2020 Mar 6;20:109. doi: 10.1186/s12870-020-2323-8 (PMC7060609; doi:10.1186/s12870-020-2323-8)
Supplement: Supplementary file 3 — Additional file 3. [file 12870_2020_2323_MOESM3_ESM.xlsx]

## Sheet: Sheet1
Fig.1C	The number of the roots
	repetitions	CK	0.5mg/L BL
	1	3	25
	2	4	26
	3	5	20
	4	6	18
	5	5	17
	6	7	16
	7	3	20
	8	4	21
	9	5	19
	10	6	21
	Avg	4.8	20.3
	STE	1.31656	3.19896
Fig.1D	The diameter of the stem(mm)
	repetitions	CK	0.5 mg/L BL+normal medium		CK	0.5 mg/L BL+ rooting medium
	1	1.19	1.97		2	3.78
	2	0.89	1.87		2.24	3.54
	3	1.36	2.16		2.35	3.39
	4	0.73	2.29		1.83	3.84
	5	1.25	1.74		1.72	3.7
	6	0.73	2.37		1.81	2.8
	7	1.21	1.78		2.47	3.56
	8	1.31	2.32		1.92	3.53
	9	0.71	1.86		1.98	3.41
	10	1.05	1.89		1.92	3.67
	Avg	1.043	2.025		2.024	3.522
	STE	0.256993	0.237639		0.24762	0.293326
Fig.1E	The plant height（cm）
	repetitions	CK	0.5 mg/L BL+normal medium		CK	0.5 mg/L BL+ rooting medium
	1	2	3		3.3	4.33
	2	2.24	3.24		3.44	4.24
	3	2.35	3.3		3.3	3.89
	4	1.8	2.84		2.84	3.84
	5	1.78	2.7		2.79	3.7
	6	1.8	2.8		2.86	3.89
	7	2.47	3.56		3.56	4.56
	8	1.9	2.93		2.93	3.93
	9	1.98	2.91		2.97	4.21
	10	1.92	2.97		2.97	3.97
	Avg	2.024	3.025		3.096	4.056
	STE	0.245049	0.263407		0.277096	0.266341
Fig.2B	The plant height of the pear(cm )
	repetitions	DW	DW+BL	WT
	1	9.24	14.38	24.24
	2	9.51	16.8	25.65
	3	8.84	18.12	28.46
	4	7.96	16.32	27.1
	5	9.56	13.24	24.91
	6	8.98	16.57	27.36
	7	9.43	18.87	25.56
	8	7.95	22.14	26.42
	9	7.98	16.85	21.34
	Avg	8.82778	17.0322	25.6711
	STE	0.649765	2.4238	1.96162
Fig.2C	The internode lenght of the pear(cm)
	repetitions	DW	DW+BL	WT
	1	0.53	1.45	3.04
	2	0.72	1.85	2.61
	3	0.56	1.71	2.44
	4	0.51	1.53	3.26
	5	0.48	1.82	2.18
	6	0.56	1.75	2.84
	7	0.44	1.52	2.95
	8	0.74	1.8	2.58
	9	0.58	1.63	2.64
	Avg	0.568889	1.67333	2.72667
	STE	0.101174	0.146544	0.329583
Fig.2E	Relative expression of PcDWF1
	WT				DW
	repetitions	Leaves	Stems	Roots		Leaves	Stems	Roots
	1	0.81	2.12	8.47		0.58	1.85	1.27
	2	0.78	2.24	8.57		0.65	1.88	1.62
	3	0.85	2.28	8.54		0.51	1.79	1.15
	4	0.76	2.16	8.24		0.56	1.84	1.18
	5	0.72	2.26	7.78		0.52	1.71	1.11
	6	0.82	2.15	7.95		0.55	1.76	1.22
	7	0.83	2.25252	8.85		0.57	1.81	1.12
	8	0.79	2.14	8.88		0.58	1.9	1.18
	9	0.87	2.67	8.68		0.57	1.98	1.08
	Avg	0.803333	2.2525	8.44		0.565556	1.83556	1.21444
	STE	0.0437163	0.157956	0.359444		0.0380383	0.0755882	0.153486
Fig.4B	Relative expression of PcDWF1 in tobacco
	repetitions	WT-1 (Nt)	WT-2 (Nt)	OE DWF-1 (Nt)	OE DWF-2 (Nt)	OE DWF-3 (Nt)	OE DWF-4 (Nt)	OE DWF-5 (Nt)	OE DWF-6 (Nt)	OE DWF-7 (Nt)	OE DWF-8 (Nt)
	1	0	0	0.87	0.88	1.33	0.77	1.04	1.08	0.74	1.12
	2	0	0	0.88	0.84	1.36	0.82	0.95	0.99	0.75	1.15
	3	0	0	0.91	0.83	1.42	0.76	0.97	1.06	0.8	1.05
	Avg	0	0	0.886667	0.85	1.37	0.783333	0.986667	1.04333	0.763333	1.10667
	STE	0	0	0.0208167	0.0264575	0.0458258	0.0321455	0.0472582	0.0472582	0.0321455	0.051316
Fig.4D	The weight of the seed pods(g)
	repetitions	WT (Nt)	OE DWF1-3 (Nt)
	1	0.09	0.12
	2	0.12	0.13
	3	0.08	0.11
	4	0.07	0.12
	5	0.09	0.13
	6	0.12	0.09
	7	0.11	0.11
	8	0.08	0.08
	9	0.08	0.11
	Avg	0.0933333	0.111111
	STE	0.0187083	0.0169148
Fig.4E	The length of the tobacco roots(cm)						Dark
Light	repetitions	WT	Line3	Line5	Line6	Line8	repetitions	WT	Line3	Line5	Line6	Line8
	1	2.92	1.68	1.43	1.01	1.18	1	1.35	1.54	1.43	1.45	1.44
	2	3.27	1.54	1.55	1.22	1.14	2	1.27	1.46	1.37	1.54	1.37
	3	2.83	1.67	1.24	1.24	1.01	3	1.33	1.58	1.54	1.56	1.48
	4	2.68	1.45	1.63	1.19	1.05	4	1.23	1.31	1.27	1.46	1.29
	5	2.76	1.72	1.29	1.17	1.15	5	1.41	1.48	1.31	1.51	1.19
	6	2.86	1.65	1.13	1.14	1.23	6	1.35	1.57	1.36	1.27	1.1
	7	3.24	1.53	1.37	1.06	0.97	7	1.29	1.33	1.49	1.2	1.45
	8	3.25	1.61	1.41	1.02	1.06	8	1.28	1.24	1.29	1.37	1.41
	9	3.17	1.39	1.3	1.07	0.96	9	1.3	1.36	1.41	1.36	1.38
	Avg	2.99778	1.58222	1.37222	1.12444	1.08333	Avg	1.31222	1.43	1.38556	1.41333	1.34556
	STE	0.233655	0.112114	0.154497	0.0867628	0.0959166	STE	0.0535672	0.123996	0.0911196	0.123085	0.128171
Fig.4F	The length of the tobacco hypocotyl(cm)						Dark
Light	repetitions	WT	Line3	Line5	Line6	Line8	repetitions	WT	Line3	Line5	Line6	Line8
	1	0.74	1.23	1.28	1.26	1.12	1	1.22	1.38	1.39	1.23	1.37
	2	0.77	1.18	1.14	1.28	1.37	2	1.35	1.29	1.32	1.35	1.48
	3	0.67	1.25	1.27	1.14	1.48	3	1.14	1.36	1.28	1.29	1.55
	4	0.75	1.26	1.25	1.27	1.19	4	1.42	1.23	1.35	1.46	1.58
	5	0.62	1.38	1.36	1.37	1.41	5	1.21	1.35	1.47	1.12	1.55
	6	0.68	1.41	1.43	1.48	1.18	6	1.33	1.29	1.26	1.26	1.69
	7	0.72	1.32	1.34	1.39	1.27	7	1.19	1.24	1.29	1.22	1.39
	8	0.7	1.29	1.37	1.29	1.13	8	1.17	1.37	1.37	1.37	1.67
	9	0.68	1.35	1.34	1.45	1.29	9	1.26	1.35	1.39	1.26	1.39
	Avg	0.703333	1.29667	1.30889	1.32556	1.27111	Avg	1.25444	1.31778	1.34667	1.28444	1.51889
	STE	0.0466369	0.0748331	0.0846233	0.106432	0.127813	STE	0.0934226	0.0567401	0.0665207	0.0986295	0.119734
Fig.5B	The height of the tobacco stem（cm）
		50days				90days
	repetitions	WT	Line3	Line6	Line8		WT	Line3	Line6	Line8
	1	3.14	10.54	8.77	8.16	1	44.85	27.82	28.57	31.89
	2	3.27	10.65	8.86	9.35	2	42.64	26.68	29.92	32.83
	3	2.85	10.97	8.27	8.92	3	43.68	24.87	30.78	36.94
	4	2.94	11.15	7.95	8.72	4	40.92	25.92	30.85	29.92
	5	3.37	11.25	8.91	8.76	5	41.78	25.78	27.87	30.78
	6	2.96	10.29	7.85	8.9	6	42.75	25.85	29.23	30.85
	7	3.18	9.23	9.44	9.25	7	41.89	27.89	28.55	29.87
	8	3.05	9.18	8.9	9.28	8	39.83	28.93	31.89	31.93
	9	3.12	11.52	8.96	8.9	9	37.98	27.98	29.95	31.58
	Avg	3.09778	10.5311	8.65667	8.91556	Avg	41.8133	26.8578	29.7344	31.8433
	STE	0.165965	0.841211	0.52235	0.365243	STE	2.05243	1.3502	1.30165	2.14299
Fig.5D	The diameter of the tobacco stem after transplantation for 90 days (mm)
		WT	Line 3	Line 6	Line 8
	1	5.78	7.32	6.45	6.14
	2	6.22	7.52	6.77	6.23
	3	5.79	7.33	6.86	6.78
	4	5.89	6.87	7.11	6.94
	5	6.23	7.41	7.18	7.45
	6	5.67	6.62	7.02	6.45
	7	5.69	6.09	6.73	6.78
	8	6.23	7.3	6.45	6.78
	9	5.96	6.18	6.81	7.04
	Avg	5.94	6.96	6.82	6.73222
	STE	0.232648	0.54626	0.25976	0.409658
Fig.5F	The weight of the tobacco roots after transplantation for 90 days (g)							Fig.5G	The length of the tobacco roots after transplantation for 90 days (cm)
	repetitions	WT (Roots)	Line 3(Roots)	Line 6(Roots)	Line 8(Roots)				repetitions	WT (Roots)	Line 3(Roots)	Line 6(Roots)	Line 8(Roots)
	1	0.41	0.61	0.66	0.61				1	14.37	9.47	9.21	8.22
	2	0.52	0.68	0.65	0.58				2	13.39	9.56	9.77	8.17
	3	0.58	0.72	0.62	0.56				3	15.88	9.78	9.67	9.34
	4	0.51	0.56	0.65	0.63				4	14.21	10.26	8.59	11.24
	5	0.42	0.55	0.61	0.66				5	13.77	9.77	10.12	10.87
	6	0.41	0.65	0.71	0.58				6	13.78	9.95	9.17	8.34
	7	0.64	0.64	0.65	0.63				7	15.22	9.98	8.31	8.54
	8	0.52	0.58	0.72	0.58				8	13.47	9.93	8.06	10.96
	9	0.58	0.69	0.58	0.58				9	13.26	9.95	10.45	8.38
	Avg	0.51	0.631111	0.65	0.601111				Avg	14.15	9.85	9.26111	9.34
	STE	0.0829156	0.0600925	0.0447214	0.0329562				STE	0.887637	0.237487	0.82051	1.3115
Fig.6A	Relative expression of PcDWF1 in Pyrus ussuriensis
	repetitions	WT	Line 1	Line 2
	1	0.98	3.1	5.39
	2	1.02	3.12	5.6
	3	1.01	3.34	5.44
	4	0.97	3.32	5.37
	5	0.99	3.27	5.29
	6	0.98	3.57	5.28
	7	1.05	3.45	4.99
	8	0.99	3.54	5.29
	9	1.01	3.35	4.97
	Avg	1	3.34	5.29111
	STE	0.025	0.164469	0.202327
Fig.6D	The plant height (cm)					Fig.6E	The root number of the pear
	repetitions	WT	Line 1	Line 2			repetitions	WT	Line 1	Line 2
	1	2.31	3.16	3.21			1	2	9	11
	2	2.27	3.24	3.37			2	2	8	9
	3	2.36	3.31	3.27			3	2	9	9
	4	2.13	3.01	3.37			4	1	9	10
	5	2.15	3.17	3.37			5	2	9	9
	6	2.22	2.86	3.06			6	3	9	10
	7	2.01	3.17	3.07			7	2	10	11
	8	2.03	3.34	3.44			8	2	8	11
	9	2.35	2.68	3.02			9	2	9	10
	Avg	2.20333	3.10444	3.24222			Avg	2	8.88889	10
	STE	0.131244	0.216974	0.158964			STE	0.5	0.600925	0.866025
Fig.6F	The height of the pear (cm)
	repetitions	WT (1 day)	WT (10 day)	WT (20 day)	WT (30 day)	WT (40 day)	WT (50 day)	Line 2 (1 day)	Line 2 (10 day)	Line 2 (20 day)	Line 2 (30 day)	Line 2 (40 day)	Line 2 (50 day)
	1	1.02	1.05	1.36	1.91	2.49	2.49	1.01	1.47	1.75	2.17	2.97	3.11
	2	1.01	1.06	1.42	1.96	2.45	2.47	1.02	1.48	1.78	2.19	2.98	3.09
	3	1.19	1.21	1.53	2.05	2.57	2.57	1.11	1.49	1.84	2.27	3.09	3.12
	4	1.16	1.26	1.61	2.11	2.49	2.49	1.15	1.52	1.83	2.21	3.01	3.12
	5	1.09	1.21	1.48	2.01	2.63	2.62	1.06	1.47	1.72	2.16	2.91	3.09
	6	1.19	1.29	1.53	1.98	2.5	2.5	1.08	1.49	1.72	2.11	3.1	3.15
	7	1.06	1.21	1.46	1.89	2.51	2.51	1.16	1.51	1.85	2.27	2.98	3.06
	8	1.16	1.29	1.65	2.11	2.45	2.45	1.14	1.56	1.87	2.21	3.02	3.11
	9	1.03	1.21	1.48	2	2.41	2.44	1.17	1.52	1.86	2.24	2.98	3.05
	Avg	1.10111	1.19889	1.50222	2.00222	2.5	2.50444	1.1	1.50111	1.80222	2.20333	3.00444	3.1
	STE	0.0745729	0.0882389	0.0899691	0.0782269	0.0663325	0.0574698	0.0604152	0.0293447	0.0603692	0.0526783	0.0598145	0.031225
Fig.7A	The content of BL in tobacco (ng/g FW)
	repetitions	WT (Roots)	Line 3(Roots)	Line 6(Roots)	Line 8(Roots)	WT (Stems)	Line 3(Stems)	Line 6(Stems)	Line 8(Stems)
	1	0.62	1.13	0.87	1.23	1.62	2.68	2.61	2.46
	2	0.63	1.07	0.83	1.32	1.61	2.82	2.52	2.42
	3	0.63	1.25	0.83	1.28	1.67	2.7	2.49	2.6
	4	0.76	1.28	1.27	1.1	1.44	2.71	2.78	2.41
	5	0.78	1.25	1.23	1.13	1.45	2.57	2.71	2.46
	6	0.8	1.23	1.14	1.17	1.53	2.54	2.82	2.39
	7	0.83	1.11	1.07	1.32	1.35	2.35	2.95	2.87
	8	0.85	0.98	1.19	1.36	1.35	2.29	2.93	3.11
	9	0.85	0.82	1.18	1.29	1.38	2.21	2.95	2.97
	Avg	0.75	1.12444	1.06778	1.24444	1.48889	2.54111	2.75111	2.63222
	STE	0.0972111	0.151502	0.177537	0.0920748	0.122826	0.212394	0.180239	0.276667
Fig.7B	The content of BL in Pyrus ussuriensis (ng/g FW)
	repetitions	WT (Roots)	Line 1(Roots)	Line 2(Roots)	WT (Stems)	Line 1(Stems)	Line 2(Stems)
	1	0.28	0.49	0.46	0.51	1.12	1.05
	2	0.29	0.47	0.47	0.5	1.13	1.05
	3	0.29	0.49	0.46	0.56	1.23	1.1
	4	0.35	0.52	0.52	0.62	1.25	1.05
	5	0.32	0.55	0.48	0.57	1.27	1.13
	6	0.29	0.55	0.47	0.66	1.19	1.11
	7	0.32	0.46	0.45	0.58	1.34	1.13
	8	0.34	0.48	0.48	0.62	1.25	1.12
	9	0.31	0.47	0.44	0.6	1.38	1.11
	Avg	0.31	0.497778	0.47	0.58	1.24	1.09444
	STE	0.0244949	0.0341971	0.0229129	0.0522015	0.0864581	0.0346811
Fig.8C	The diameter of parenchyma cells (µm)
	repetitions	WT (Nt)	Line 3(Nt)	Line 6(Nt)	Line 8(Nt)	WT (Pu)	Line 1(Pu)	Line 2(Pu)
	1	79.27	91.27	86.76	96.67	57.34	68.47	71.37
	2	81.79	92.76	92.47	97.47	56.68	65.75	68.94
	3	79.68	93.27	89.42	95.97	64.58	64.97	68.85
	4	82.57	96.53	89.75	96.47	58.73	68.78	67.37
	5	83.98	94.07	90.43	91.43	63.87	61.94	65.74
	6	85.33	90.27	87.66	95.48	60.12	64.27	68.91
	7	85.59	96.09	92.25	93.29	61.64	67.66	67.36
	8	86.31	92.09	91.47	98.79	60.57	66.34	72.53
	9	87.27	94.13	86.78	97.93	61.73	64.26	70.32
	Avg	83.5322	93.3867	89.6656	95.9444	60.5844	65.8267	69.0433
	STE	2.87927	2.07634	2.21481	2.31334	2.70675	2.23768	2.11576
Fig.8D	The thickness of xylem in cross-section (µm)
	repetitions	WT (Nt)	Line 3(Nt)	Line 6(Nt)	Line 8(Nt)	WT (Pu)	Line 1(Pu)	Line 2(Pu)
	1	353.34	606.57	602.76	543.78	153.72	572.35	581.23
	2	352.12	617.53	631.78	543.89	167.79	548.12	583.48
	3	337.36	612.78	599.83	531.78	152.61	549.29	591.39
	4	294.97	622.87	633.21	536.39	182.3	548.68	611.3
	5	290.89	628.68	637.87	527.25	178.27	581.32	591.55
	6	315.01	619.98	622.85	531.28	170.81	582.48	612.47
	7	309.26	642.71	584.97	573.62	172.34	579.64	615.27
	8	319.73	673.27	592.52	578.93	179.89	587.61	635.32
	9	320.78	653.26	578.72	578.52	175.82	591.26	604.23
	Avg	321.496	630.85	609.39	549.493	170.394	571.194	602.916
	STE	22.4703	21.5706	22.4107	21.4101	10.7728	17.6557	17.5927
Fig.8E	The length of parenchyma cells (µm)
	repetitions	WT (Nt)	Line 3(Nt)	Line 6(Nt)	Line 8(Nt)	WT (Pu)	Line 1(Pu)	Line 2(Pu)
	1	70.23	91.42	108.34	97.01	37.28	59.91	61.23
	2	68.56	91.61	107.62	92.16	36.41	57.92	66.71
	3	73.25	90.73	105.28	93.71	38.95	57.51	58.92
	4	79.43	93.45	88.73	94.87	37.94	61.4	54.78
	5	79.12	91.78	89.51	91.8	31.18	56.71	59.81
	6	78.15	94.32	92.72	94.46	32.56	51.41	52.34
	7	75.39	101.35	98.76	100.36	34.98	48.64	56.71
	8	75.89	105.23	105.7	102.02	33.79	50.71	51.47
	9	77.91	99.78	96.25	102.71	35.71	51.8	50.12
	Avg	75.3256	95.5189	99.2122	96.5667	35.4222	55.1122	56.8989
	STE	3.90943	5.25803	7.81069	4.17855	2.5579	4.53717	5.34218
Fig.S1B	The plant height of the pear(cm)						Fig.S1C	The diameter of the stem(mm)
	repetitions	Control	0.1mg/L BL	0.5mg/L BL	1mg/L BL	2mg/L BL		repetitions	Control	0.1mg/L BL	0.5mg/L BL	1mg/L BL	2mg/L BL
	1	1.18	1.67	2.31	0.84	0.68		1	1.72	2.02	2.94	2.36	1.73
	2	1.23	1.92	2.65	0.98	0.52		2	1.51	1.93	3.26	2.25	1.75
	3	1.55	2.14	2.09	0.86	0.45		3	1.76	1.74	3.05	2.06	1.67
	4	1.16	1.75	2.35	0.93	0.62		4	1.67	1.69	2.96	1.92	1.87
	5	1.37	2.18	2.57	0.72	0.67		5	1.58	1.87	2.83	1.75	1.69
	6	1.14	1.51	2.85	0.73	0.49		6	1.56	1.85	3.37	1.82	1.54
	7	1.22	1.43	2.64	0.92	0.75		7	1.5	1.98	3.25	1.47	1.85
	8	1.15	1.7	2.75	0.85	0.47		8	1.58	1.67	2.78	2.32	1.98
	9	1.25	1.44	2.1	0.79	0.55		9	1.55	1.95	3.29	2.15	1.52
	Avg	1.25	1.74889	2.47889	0.846667	0.577778		Avg	1.60333	1.85556	3.08111	2.01111	1.73333
	STE	0.132665	0.280822	0.277193	0.0888819	0.106158		STE	0.0920598	0.128658	0.217051	0.296161	0.150914
Fig.S3	Relative expression in leaves
WT	repetitions	PCP020961.1	PCP044170.1	PCP005240.1	PCP011658.1	PCP013214.1	PCP016276.1	PCP021841.1	PCP026597.1	PCP012201.1
	1	0.80037	0.49	0.42	0.88227	0.51	1.06	1.11	0.86	0.69
	2	0.84	0.54	0.51	0.92	0.58	1.18	1.28	0.93	0.66
	3	0.76	0.57	0.45	0.85	0.56	1.15	1.23	0.84	0.73
	Avg	0.800123	0.533333	0.46	0.88409	0.55	1.13	1.20667	0.876667	0.693333
	STE	0.0400006	0.0404145	0.0458258	0.0350355	0.0360555	0.06245	0.0873689	0.0472582	0.0351188
DW	repetitions	PCP020961.1	PCP044170.1	PCP005240.1	PCP011658.1	PCP013214.1	PCP016276.1	PCP021841.1	PCP026597.1	PCP012201.1
	1	0.57332	0.51	0.42	0.95	0.57321	1.24	1.27	0.74	0.65
	2	0.62	0.46	0.47	0.79	0.56	1.33	1.15	0.81	0.68
	3	0.51	0.49	0.5	0.87	0.59	1.21	1.11	0.78	0.71
	Avg	0.567773	0.486667	0.463333	0.87	0.574403	1.26	1.17667	0.776667	0.68
	STE	0.0552094	0.0251661	0.0404145	0.08	0.0150356	0.06245	0.0832666	0.0351188	0.03
	Relative expression in stems
WT	repetitions	PCP020961.1	PCP044170.1	PCP005240.1	PCP011658.1	PCP013214.1	PCP016276.1	PCP021841.1	PCP026597.1	PCP012201.1
	1	2.15	1.56	1.26	2.23	1.34	3.56	3.09	2.57	2.67
	2	2.21	1.76	1.46	2.36	1.58	3.46	3.05	2.23	2.44
	3	2.41	1.6	1.35	2.48	1.42	3.89	2.98	2.34083	2.48
	Avg	2.25667	1.64	1.35667	2.35667	1.44667	3.63667	3.04	2.38028	2.53
	STE	0.136137	0.10583	0.100167	0.125033	0.122202	0.225019	0.0556776	0.173398	0.122882
DW	repetitions	PCP020961.1	PCP044170.1	PCP005240.1	PCP011658.1	PCP013214.1	PCP016276.1	PCP021841.1	PCP026597.1	PCP012201.1
	1	1.81	1.52	1.24	2.04	1.22	3.24	2.85	2.47	2.68
	2	1.72	1.72	1.47	2.16	1.38	3.77	2.95	2.25	2.62
	3	1.96	1.56	1.32	2.28	1.34	3.12	2.89	2.33	2.66
	Avg	1.83	1.6	1.34333	2.16	1.31333	3.37667	2.89667	2.35	2.65333
	STE	0.121244	0.10583	0.116762	0.12	0.0832666	0.345881	0.0503322	0.111355	0.0305505
	Relative expression in roots
WT	repetitions	PCP020961.1	PCP044170.1	PCP005240.1	PCP011658.1	PCP013214.1	PCP016276.1	PCP021841.1	PCP026597.1	PCP012201.1
	1	8.6	3.01	2.68	6.46	5.61	8.46	6.56	6.11	7.54
	2	7.96	3.04	2.51	6.74	4.78	8.38	7.86	6.64	7.05
	3	8.75	3.63	2.98	5.49	5.65	7.54	7.55	7.13	7.98
	Avg	8.43667	3.22667	2.72333	6.23	5.34667	8.12667	7.32333	6.62667	7.52333
	STE	0.419563	0.349619	0.237978	0.655973	0.491155	0.50964	0.678994	0.510131	0.465224
DW	repetitions	PCP020961.1	PCP044170.1	PCP005240.1	PCP011658.1	PCP013214.1	PCP016276.1	PCP021841.1	PCP026597.1	PCP012201.1
	1	1.12	3.45	3.11	6.12	5.45	7.05	7.65	6.45	7.01
	2	1.08	3.56	2.61	5.58	5.14	7.41	8.12	6.78	7.72
	3	1.43	3.12	3.2	6.53	6.06	8.12	7.43	5.72	7.2
	Avg	1.21	3.37667	2.97333	6.07667	5.55	7.52667	7.73333	6.31667	7.31
	STE	0.191572	0.228983	0.317857	0.47648	0.468081	0.544457	0.352467	0.542433	0.36756
Fig.S4B	Relative expression of PcDWF1 in Pyrus ussuriensis
	repetitions	control (normal medium)	0.5 mg/L BL (normal medium)	control (rooting medium)	0.5 mg/L BL (rooting medium)
	1	1.17	0.71	1.57	1.01
	2	1.15	0.69	1.57	0.97
	3	1.16	0.68	1.58	1.01
	4	1.12	0.65	1.58	0.96
	5	1.17	0.65	1.52	0.97
	6	1.09	0.64	1.64	0.96
	7	1.01	0.73	1.64	0.91
	8	1.03	0.77	1.63	0.87
	9	1.01	0.7	1.64	0.84
	Avg	1.10111	0.691111	1.59667	0.944444
	STE	0.0684552	0.0422624	0.04272	0.0591843
Fig. S5A	Relative expression of PcDWF1 in tobacco					Dark
Light	repetitions	WT	Line3	Line6	Line8	repetitions	WT	Line3	Line6	Line8
	1	0	1	0.74	0.82	1	0	0.73	0.6	0.71
	2	0	0.99	0.75	0.83	2	0	0.74	0.62	0.72
	3	0	0.97	0.72	0.81	3	0	0.73	0.62	0.73
	4	0	0.98	0.76	0.84	4	0	0.74	0.65	0.7
	5	0	0.96	0.73	0.83	5	0	0.75	0.64	0.69
	6	0	0.93	0.76	0.84	6	0	0.75	0.65	0.67
	7	0	0.95	0.79	0.82	7	0	0.74	0.62	0.7
	8	0	0.93	0.79	0.8	8	0	0.74	0.64	0.69
	9	0	0.94	0.79	0.81	9	0	0.73	0.64	0.68
	Avg	0	0.961111	0.758889	0.822222	Avg	0	0.738889	0.631111	0.698889
	STE	0	0.0257121	0.0266667	0.0139443	STE	0	0.00781736	0.0169148	0.0190029
Fig. S5B	The content of BL in tobacco (ng/g FW)					Dark
Light	repetitions	WT	Line3	Line6	Line8	repetitions	WT	Line3	Line6	Line8
	1	1.19	2.11	2.35	2.11	1	1.01	1.02	1.12	1.16
	2	1.14	2.12	2.42	2.02	2	1.01	1.03	1.12	1.17
	3	1.16	2.11	2.37	2.06	3	0.98	1.07	1.14	1.13
	4	1.18	2.16	2.36	2.51	4	1.04	1.05	1.1	1.12
	5	1.24	2.18	2.28	2.47	5	1.05	1.07	1.08	1.08
	6	1.21	2.19	2.36	2.47	6	1.03	1.09	1.07	1.06
	7	1.24	2.21	2.07	2.17	7	1.06	1.13	1.06	1.08
	8	1.23	2.18	2.12	2.38	8	1.06	1.1	1.08	1.06
	9	1.21	2.24	2.09	2.38	9	1.06	1.12	1.07	1.04
	Avg	1.2	2.16667	2.26889	2.28556	Avg	1.03333	1.07556	1.09333	1.1
	STE	0.0353553	0.0458258	0.136971	0.194236	STE	0.0282843	0.0381153	0.0278388	0.0466369
Fig.S6	Relative expression in transgenic pear plants overexpressing PcDWF1
	repetitions	WT (PcCPD-1)	line 1(PcCPD-1)	line 2(PcCPD-1)	WT (PcCPD-2)	line 1(PcCPD-2)	line 2(PcCPD-2)	WT (PcDWF4-1)	line 1(PcDWF4-1)	line 2(PcDWF4-1)
	1	0.16	0.26	0.23	0.09	0.09	0.1	0.39	0.4	0.38
	2	0.17	0.23	0.22	0.11	0.09	0.1	0.38	0.37	0.37
	3	0.19	0.24	0.23	0.12	0.09	0.1	0.39	0.38	0.41
	4	0.18	0.25	0.23	0.1	0.11	0.1	0.35	0.39	0.41
	5	0.24	0.23	0.22	0.09	0.1	0.09	0.36	0.36	0.4
	6	0.21	0.26	0.23	0.08	0.08	0.09	0.39	0.35	0.39
	7	0.18	0.25	0.21	0.09	0.08	0.1	0.39	0.35	0.37
	8	0.15	0.25	0.23	0.11	0.09	0.1	0.42	0.37	0.4
	9	0.18	0.25	0.24	0.09	0.09	0.11	0.41	0.37	0.39
	Avg	0.184444	0.246667	0.226667	0.0977778	0.0911111	0.0988889	0.386667	0.371111	0.391111
	STE	0.0269774	0.0111803	0.00866025	0.0130171	0.00927961	0.00600925	0.0217945	0.0169148	0.0153659
	repetitions	WT (PcDWF4-2)	line 1(PcDWF4-2)	line 2(PcDWF4-2)	WT (PcBR6OX-1)	line 1(PcBR6OX-1)	line 2(PcBR6OX-1)	WT (PcBR6OX-2)	line 1(PcBR6OX-2)	line 2(PcBR6OX-2)
	1	0.31	0.38	0.37	0.23	0.29	0.29	0.22	0.19	0.21
	2	0.32	0.37	0.39	0.24	0.29	0.28	0.22	0.21	0.18
	3	0.31	0.35	0.39	0.23	0.28	0.28	0.22	0.22	0.18
	4	0.33	0.38	0.41	0.24	0.3	0.29	0.23	0.22	0.19
	5	0.33	0.41	0.4	0.25	0.31	0.28	0.22	0.22	0.23
	6	0.32	0.39	0.41	0.24	0.3	0.31	0.21	0.23	0.23
	7	0.3	0.38	0.37	0.22	0.29	0.3	0.21	0.19	0.22
	8	0.29	0.35	0.38	0.22	0.3	0.29	0.22	0.23	0.19
	9	0.3	0.4	0.38	0.27	0.31	0.29	0.22	0.24	0.22
	Avg	0.312222	0.378889	0.388889	0.237778	0.296667	0.29	0.218889	0.216667	0.205556
	STE	0.0139443	0.0202759	0.0153659	0.0156347	0.01	0.01	0.00600925	0.0173205	0.0206828
